# Supplementary material for: Combining “real effort” with induced effort costs: the ball-catching task
Source: Exp Econ. 2015 Sep 9;19(4):687–712. doi: 10.1007/s10683-015-9465-9 (PMC5153668; doi:10.1007/s10683-015-9465-9)
Supplement: Supplementary file 1 — Supplementary material 1 (ZIP 37 kb) [file 10683_2015_9465_MOESM1_ESM.zip]

Archive with 37 entries (22 files):
- ztree-BCT/
- ztree-BCT/.DS_Store
- __MACOSX/
- __MACOSX/ztree-BCT/
- __MACOSX/ztree-BCT/._.DS_Store
- ztree-BCT/readme.rtf
- __MACOSX/ztree-BCT/._readme.rtf
- ztree-BCT/Study1/
- ztree-BCT/Study1/Piece-rate/
- ztree-BCT/Study1/Piece-rate/CatchBalls-PR.ztt
- __MACOSX/ztree-BCT/Study1/
- __MACOSX/ztree-BCT/Study1/Piece-rate/
- __MACOSX/ztree-BCT/Study1/Piece-rate/._CatchBalls-PR.ztt
- ztree-BCT/Study2/
- ztree-BCT/Study2/1.Team-production/
- ztree-BCT/Study2/1.Team-production/PR20.ztt
- __MACOSX/ztree-BCT/Study2/
- __MACOSX/ztree-BCT/Study2/1.Team-production/
- __MACOSX/ztree-BCT/Study2/1.Team-production/._PR20.ztt
- ztree-BCT/Study2/1.Team-production/PR5.ztt
- __MACOSX/ztree-BCT/Study2/1.Team-production/._PR5.ztt
- ztree-BCT/Study2/1.Team-production/TP20.ztt
- __MACOSX/ztree-BCT/Study2/1.Team-production/._TP20.ztt
- ztree-BCT/Study2/2.Gift-exchange/
- ztree-BCT/Study2/2.Gift-exchange/GEG_partner.ztt
- __MACOSX/ztree-BCT/Study2/2.Gift-exchange/
- __MACOSX/ztree-BCT/Study2/2.Gift-exchange/._GEG_partner.ztt
- ztree-BCT/Study2/2.Gift-exchange/GEG_partner_practice.ztt
- __MACOSX/ztree-BCT/Study2/2.Gift-exchange/._GEG_partner_practice.ztt
- ztree-BCT/Study2/2.Gift-exchange/GEG_stranger.ztt
- __MACOSX/ztree-BCT/Study2/2.Gift-exchange/._GEG_stranger.ztt
- ztree-BCT/Study2/2.Gift-exchange/GEG_stranger_practice.ztt
- __MACOSX/ztree-BCT/Study2/2.Gift-exchange/._GEG_stranger_practice.ztt
- ztree-BCT/Study2/3.Tournament/
- ztree-BCT/Study2/3.Tournament/TM.ztt
- __MACOSX/ztree-BCT/Study2/3.Tournament/
- __MACOSX/ztree-BCT/Study2/3.Tournament/._TM.ztt
