# Supplementary material for: Combining “real effort” with induced effort costs: the ball-catching task
Source: Exp Econ. 2015 Sep 9;19(4):687–712. doi: 10.1007/s10683-015-9465-9 (PMC5153668; doi:10.1007/s10683-015-9465-9)
Supplement: Supplementary file 4 — Supplementary material 4 (ZIP 62 kb) [file 10683_2015_9465_MOESM4_ESM.zip]

Archive with 38 entries (23 files):
- Data/
- Data/readme.rtf
- __MACOSX/
- __MACOSX/Data/
- __MACOSX/Data/._readme.rtf
- Data/Study1/
- Data/Study1/do.do
- __MACOSX/Data/Study1/
- __MACOSX/Data/Study1/._do.do
- Data/Study1/PR.dta
- __MACOSX/Data/Study1/._PR.dta
- __MACOSX/Data/._Study1
- Data/Study2/
- Data/Study2/1.Team-production/
- Data/Study2/1.Team-production/TP.dta
- __MACOSX/Data/Study2/
- __MACOSX/Data/Study2/1.Team-production/
- __MACOSX/Data/Study2/1.Team-production/._TP.dta
- __MACOSX/Data/Study2/._1.Team-production
- Data/Study2/2.Gift-exchange/
- Data/Study2/2.Gift-exchange/GEG.dta
- __MACOSX/Data/Study2/2.Gift-exchange/
- __MACOSX/Data/Study2/2.Gift-exchange/._GEG.dta
- __MACOSX/Data/Study2/._2.Gift-exchange
- Data/Study2/3.Tournament/
- Data/Study2/3.Tournament/TM.dta
- __MACOSX/Data/Study2/3.Tournament/
- __MACOSX/Data/Study2/3.Tournament/._TM.dta
- __MACOSX/Data/Study2/._3.Tournament
- Data/Study2/do.do
- __MACOSX/Data/Study2/._do.do
- __MACOSX/Data/._Study2
- Data/Study3/
- Data/Study3/PR_online.dta
- __MACOSX/Data/Study3/
- __MACOSX/Data/Study3/._PR_online.dta
- __MACOSX/Data/._Study3
- __MACOSX/._Data
